# Supplementary material for: Comparison of Diagnostic Test Accuracy of Cone-Beam Breast Computed Tomography and Digital Breast Tomosynthesis for Breast Cancer: A Systematic Review and Meta-Analysis Approach
Source: Sensors (Basel). 2022 May 9;22(9):3594. doi: 10.3390/s22093594 (PMC9101306; doi:10.3390/s22093594)
Supplement: Supplementary file 1 [file sensors-22-03594-s001.zip]

Archive with 2 entries (2 files):
- sensors-1633086-File S1.pdf
- sensors-1633086-File S2.pdf
